# Supplementary material for: Association between diagnostic criteria for severe acute malnutrition and hospital mortality in children aged 6–59 months in the eastern Democratic Republic of Congo: the Lwiro cohort study
Source: Front Nutr. 2023 May 16;10:1075800. doi: 10.3389/fnut.2023.1075800 (PMC10246449; doi:10.3389/fnut.2023.1075800)
Supplement: Supplementary file 1 [file Data_Sheet_1.zip]

Archive with 6 entries (6 files):
- Appendix Table 1.pdf
- Appendix Table 2.pdf
- Appendix Table 3.pdf
- Appendix Table 4.pdf
- Appendix Table 5.pdf
- Appendix Table 6.pdf
